# Supplementary material for: DOSE – Global data set of reported sub-national economic output
Source: Sci Data. 2023 Jul 3;10:425. doi: 10.1038/s41597-023-02323-8 (PMC10318086; doi:10.1038/s41597-023-02323-8)
Supplement: Supplementary file 1 — Supplementary Table S1 [file 41597_2023_2323_MOESM1_ESM.xlsx]

## Sheet: Sheet1
	Table S1: Generation of DOSE data set. List of all sources used for generating data on sub-national economic output (column 3). Column 2 indicates the number of administrative units (highest level below national) that belong to each country. Column 4 displays the range of years for which data could be procured and the last column denotes how income is measured in the different source data sets: ”…
Country	No. of Regions	Data Source	Years avail.	Income measurement
Albania	12 counties	Albania Institute of Statistics	2008-2019	GRP (ALL, current prices)
Argentina	24 provinces	Ministry of Economics - Buenos Aires	1993-2020	GRP (ARS, available in both current and 1993 prices)
Argentina	24 provinces	Chubut Department of Statistics and Censuses	2003-2019	GRP (ARS, current prices)
Argentina	24 provinces	Cordoba Department of Statistics and Censuses	1993-2019	GRP (ARS, available in both current and 1993 prices)
Argentina	24 provinces	Corrientes Department of Statistics and Censuses	1993-2013	GRP (ARS, available in both current and 1993 prices)
Argentina	24 provinces	Entre Rios Department of Statistics and Censuses	2004-2018	GRP (ARS, available in both current and 2004 prices)
Argentina	24 provinces	La Pampa Directorate General of Statistics	2000-2008	GRP (ARS, current prices)
Argentina	24 provinces	Ministry of Economics - Mendoza	1971-2003	GRP (ARS, current prices)
Argentina	24 provinces	Directorate of Statistics and Economic Research of Mendoza	2004-2020	GVA (ARS, current prices)
Argentina	24 provinces	Neuquen Department of Statistics and Censuses	1960-2020	GRP (ARS, various base years)
Argentina	24 provinces	Rio Negro Department of Statistics and Censuses	2004-2019	GRP (ARS, current prices)
Argentina	24 provinces	Ministry of Economics - Salta	1993-2012	GRP (ARS, available in both current and 1993 prices)
Argentina	24 provinces	Directorate of Statistics - Salta	2013-2015	GVA (ARS, current prices)
Argentina	24 provinces	San Luis Department of Statistics and Censuses	1993-2007	GRP (ARS, available in both current and 1993 prices)
Argentina	24 provinces	Santa Fe Department of Statistics and Censuses	1993-2019	GRP (ARS, available in both current and 1993 prices)
Argentina	24 provinces	Tierra del Fuego Department of Statistics and Censuses	1980-1984 2003-2014	GRP (ARS, constant 1993 prices)
Argentina	24 provinces	Tucuman Department of Statistics and Censuses	1995-2020	GRP (ARS, constant 1993 prices)
Australia	6 states, 2 territories	Neri 1998	1861-1992	GRP per capita (AUD, 1910/11 prices)
Australia	6 states, 2 territories	Australian Bureau of Statistics - Australian State Accounts 1995-96	1985-1996	GRP (AUD, average 1989/1990 prices)
Australia	6 states, 2 territories	Australian Bureau of Statistics - Australian State Accounts 2014-15	1991-2020	GRP (AUD, chain volume measures and current prices)
Austria	9 Regions	Statistics Austria	2000-2020	GRP (EUR, current prices)
Azerbaijan	10 regions	The State Statistical Committee of the Republic of Azerbaijan	2006-2020	Output production (AZN)
Bahamas	3 Regions	Bahamas Department of Statistics	2015-2020	GRP (BSD, current prices)
Belarus	6 Regions	National Statistical Office of the Republic of Belarus	2009-2014	GVA (BYR, current prices)
Belarus	6 Regions	National Statistical Commitee of the Republic of Belarus	2015-2019	GRP (BYN, current prices)
Belgium	3 Regions	Eurostat: Regional Yearbooks	1970-1985, 1989-1990, 1992-1994	GVA (ECU, current prices)
Belgium	3 Regions	Eurostat	2000-2019	GRP (EUR, current prices)
Bolivia	9 departments	Bolivia National Institute of Statistics	1988-2020	GRP (BOB, available in both current and 1990 prices)
Bosnia and Herzegovina	3 Regions	Agency for Statistics of Bosnia and Herzegovina	2003-2019	GRP (KM, current prices)
Brazil	27 federative units	Brasilian Institute for Applied Economic Research	1939-2009	GRP (BRL, 2000 prices)
Brazil	27 federative units	Brasilian Institute for Applied Economic Research	2010	GVA (BRL, current prices)
Brazil	27 federative units	OECD: Regional Statistics	2011-2017	GRP (BRL, current prices)
Bulgaria	28 Provinces	National Statistical Institute of the Republic of Bulgaria	2000-2019	GRP (BGN, current prices)
Canada	10 provinces, 3 territories	Statistics Canada	1984-1999	GRP (CAD, avalable in both current and 1992 prices)
Canada	10 provinces, 3 territories	Statistics Canada	1998-2008	GRP (CAD, current prices)
Canada	10 provinces, 3 territories	Statistics Canada	2009-2019	GDP (CAD, available in both current and chain-linked 2007 prices)
Chile	13 regions	Vernon 2004 (from literature)	1960-2001	GRP per capita (CLP, 1996 prices)
Chile	13 regions	Central Bank of Chile	1985-2009	GRP (CLP, various base years)
Chile	16 regions	Central Bank of Chile	2010-2014	GRP (CLP, 2008 prices)
Chile	16 regions	Central Bank of Chile	2015-2019	(CLP, current prices)
China	31 Provinces	National Bureau of Statistics: China Compendium of Statistics 1949-2008	1949-2008	GRP per capita (CNY, current prices)
China	31 Provinces	National Bureau of Statistics: China Statistical Yearbooks	1995-2014	GRP (CNY, current prices)
China	31 Provinces	National Bureau of Statistics: Annual by Province	2015-2020	GRP (CNY, current prices)
Colombia	32 departments	Colombia National Administrative Department of Statistics	1990-2012	GRP (COP, available in both current and constant prices (various base years))
Colombia	32 departments	Colombia National Administrative Department of Statistics	2000-2020	GRP (COP, available in both current and 2005 prices)
Colombia	32 departments	Lira 2003 (from literature)	1980-1996	GRP (COP, 1976 prices)
Croatia	20 counties	Croatian Bureau of Statistics	2000-2018	GRP (HRK, current prices)
Czech Republic	13 regions	Czech Statistical Office	1995-2019	GVA (CZK, current prices)
Denmark	5 Regions	Statistics Denmark	1993-2019	Production, GRP and generation of income (DKK, current prices)
Ecuador	24 provinces	Central Bank of Ecuador	1993-1996	GVA (USD, 2000 prices)
Ecuador	24 provinces	Central Bank of Ecuador	2001-2006	GVA (USD, 2000 prices)
Ecuador	24 provinces	Central Bank of Ecuador	2007-2019	GVA (USD, current prices)
Egypt	27 Governorates	UN Human Development Reports	1998-2001, 2003, 2005, 2007	GRP (LE)
Egypt	27 Governorates	Ministry of Planning and Economic Development, Egypt	2012-2015	GRP (EGP, current prices)
El Salvador	14 Departments	UN Human Development Reports	1996,1999, 2002, 2004, 2006, 2009,2012	GRP per capita (USD, PPP)
Estonia	15 counties	Statistics Estonia	1995-2019	GRP (EUR, current prices)
Ethiopia (Amhara)	9 regional states	Amhara Bureau of Finance and Economic Development	1998-2003	GRP (ETB, current prices)
Ethiopia (Oromiya)	9 regional states	Oromia Bureau of Finance and Economic Development	1992-2001	GRP (ETB, current prices)
Ethiopia (Tigray)	9 regional states	Tigray Bureau of Planning and Finance	2005-2009	GRP per capita (ETB, current prices)
Finland	5 provinces	Statistics Finland	1975-2019,	GRP (EUR, current prices)
France	21 regions (excluding overseas)	Eurostat: Regional Yearbooks	1970-1985	GVA (ECU, market prices)
France	22 regions (excluding overseas)	Eurostat: Regional Yearbooks	1989-1990	GVA (ECU, market prices)
France	23 regions (excluding overseas)	Eurostat: Regional Yearbooks	1992-1994	GVA (ECU, market prices)
France	21 regions (excluding overseas)	INSEE	1990-2018	GRP (EUR, current prices)
Georgia	12 regions	National Statistics Office of Georgia	2006-2014	GVA (GEL, current prices)
Georgia	12 regions	National Statistics Office of Georgia (GeoStat)	2015-2019	GRP (GEL, current prices)
Germany (West)	10 states	Statistische Aemter des Bundes und der Laender	1970-1978	GVA (DM, current prices)
Germany (West)	10 states	Statistische Aemter des Bundes und der Laender	1979-1990	GVA (ECU/EUR, current prices)
Germany	16 states	Statistisches Bundesamt (Destatis)	1991-2020	GRP (EUR/ECU, current prices)
Greece	13 regions	Eurostat: Regional Yearbooks	1985	GVA (ECU, in market prices)
Greece	13 regions	Eurostat: Regional Yearbooks	1989-1990	GVA (ECU, in market prices)
Greece	13 regions	Eurostat: Regional Yearbooks	1992-1994	GVA (ECU, in market prices)
Greece	13 regions	Hellenic Statistical Authority	2000-2013	GVA (EUR, current prices)
Greece	13 regions	Hellenic Statistical Authority	2014-2019	GRP (EUR, current prices)
Guatemala	22 departments	Secretariat of Planning and Programming of the Presidency	2004-2008	GRP per capita (GTQ, current prices)
Honduras	18 Departments	UN Human Development Reports	1990-2004	Estimated GRP per capita (USD, PPP)
Hungary	19 counties + Budapest	Jozsef 2005 (from literature)	1975; 1994-2002	GDP index values (country=100)
Hungary	19 counties + Budapest	Hungarian Central Statistical Office	2000-2015	GRP per capita (HUF, current prices)
Hungary	19 counties + Budapest	Eurostat	2001-2019	GRP (EUR, current prices)
India	29 states	Indian Ministry of Statistics	1980-1985	GRP (INR, current prices)
India	29 states	Indian Ministry of Statistics	1993-2005	GRP (INR, current prices)
India	29 states	Indian Ministry of Statistics	2004-2014	GRP (INR, current prices)
India	29 states	Indian Ministry of Statistics	2015-2020	GRP (INR, current prices)
Indonesia	34 provinces	Resosudarmo 2009 (from literature)	1971, 1983, 1996, 2002	GRP (IDR, 2000 prices)
Indonesia	34 provinces	Statistics Indonesia	2000-2020	GRP (IDR, current prices)
Iran	31 provinces	Statistical Centre of Iran	2000-2013	GVA (IRR, current prices)
Iran	31 provinces	Statistical Centre of Iran	2014-2017	GVA (IRR, current prices)
Ireland	32 counties	Central Statistics Office	2000-2014	Income per person (EUR)
Ireland	25 counties	Central Statistics Office	1995-1999	Income per person (EUR)
Ireland	26 counties	Central Statistics Office	2000-2019	Income per person (EUR)
Italy	20 regions	Felice 2015 (from literature)	1871-2009	GRP per capita (EUR, 2011 prices)
Italy	20 regions	Eurostat: Regional Yearbooks	1970-1985	GVA (ECU, market prices)
Italy	20 regions	Eurostat: Regional Yearbooks	1989-1990	GVA (ECU, market prices)
Italy	20 regions	Eurostat: Regional Yearbooks	1992-1994	GVA (ECU, market prices)
Italy	20 regions	Italian National Institute of Statistics	1995-2014	GVA (EUR, available in both current and chain-linked 2010 prices)
Italy	20 regions	Eurostat, Italian National Institute of Statistics	2015-2019	GRP (EUR, current prices)
Japan	47 prefectures	Cabinet Office, government of Japan	1955-1974	GRP (JPY, 1980 prices)
Japan	47 prefectures	Cabinet Office, government of Japan	1975-2012	GRP (JPY, current prices)
Japan	47 prefectures	OECD: Regional Statistics	2013-2017	GRP (JPY, current prices)
Kazakhstan	14 regions	National Accounts of the Republic of Kazakhstan	1998-2014	GVA (KZT, current prices)
Kazakhstan	16 regions	Kazakhstan Bureau of National Statistics	2015-2020	GRP (KZT, current prices)
Kenya	8 provinces	Kenya National Bureau of Statistics: Statistical abstracts	1969-2012	Labour earnings (KES 2000 prices)
Kenya	47 counties	Kenya National Bureau of Statistics	2013-2017	GRP (KHS, current prices)
Kyrgyzstan	9 regions	National Statistical Committee of the Kyrgyz Republic	2006-2015	GRP (KGS, current prices)
Kyrgzystan	9 regions	National Statistical Committee of the Kyrgyz Republic	2016-2019	GRP (KGS, current prices)
Laos	18 regions	Yale Gecon	1995	GRP per capita (LKP)
Laos	18 regions	JICA 2012 (from literature)	2010	GRP (LKP, current prices)
Laos (Saravan)	18 regions	Poverty-Environment Initiative (2011)	2006-2010	GRP (LKP, current prices)
Laos (Savannakhet)	18 regions	Nolintha 2011 (from literature)	2006-2010	GRP per capita (USD, current prices)
Latvia	6 (statistical) regions	Central Statistical Bureau of Latvia	2000-2018	& GRP (EUR, current prices)
Lithuania	10 regions	Eurostat	2000-2018	GVA (EUR, current prices)
Malaysia	15 States	Cheng 2011 (from literature)	1970, 1971, 1980, 1985, 1990, 1995, 2000	GDP per capita (MYR, various base years)
Malaysia	15 states	Department of Statistics Malaysia	2005-2013	GDP (MYR, 2005 prices)
Malaysia	16 states	Department of Statistics Malaysia (e-statistik service)	2010-2015	GDP (MYR, 2010 prices)
Mexico	31 states + 1 capital	German-Soto 2005 (from literature)	1940-2001	& GRP per capita (MXN, 1993 prices)
Mexico	31 states + 1 capital	National Institute of Statistics	1993-2007	GRP (MXN, current prices)
Mexico	31 states + 1 capital	OECD: Regional Statistics	2003-2018	GRP (MXN, current prices)
Mexico	31 states + 1 capital	OECD: Regional Statistics	2019	GVA (MXN, current prices)
Mongolia	22 provinces	Mongolia Statistical Information Services	2000-2020	GRP per capita (MNT, current prices) \\
Morocco	12 regions	Moroccan High Planning Commission	2007, 2009-2012	GRP per capita (MAD, 2007 prices)
Morocco	12 regions	Moroccan High Planning Commission	2013-2019	GRP (MAD, current prices)
Mozambique	11 regions	African Development Bank	2000-2009	GRP per capita (MZN, current prices)
Mozambique	11 regions	National Institute of Statistics, Mozambique	2010-2020	GRP (MZN, current prices)
Nepal	7 Regions	Ministry of Finance (Nepal)	2018-2020	GRP (NRP, current prices)
Netherlands	12 regions	Statistics Netherlands	1995-2014	GVA (EUR, current prices)
Netherlands	12 regions	Eurostat	2015-2019	GRP (EUR, current prices)
New Zealand	15 regions	Statistics New Zealand	2000-2020	GRP (NZD, current prices)
Nigeria	22 regions	Open Data for Africa	2013-2017	GRP (NGN, current prices)
North Macedonia	8 (statistical) regions	State Statistical Office, North Macedonia	2000-2020	GRP (MKD, current prices)
Norway	21 Counties	Statistics Norway	1973, 1976, 1980, 1983	GVA (NOK, current prices)
Norway	22 Counties	Statistics Norway	1986, 1992	GRP (NOK, current prices)
Norway	21 Counties	Statistics Norway	1997-2014	GVA (NOK, current prices)
Norway	21 Counties	Eurostat	2015-2018	GRP (NOK, current prices)
Pakistan	4 provinces	Arby 2008 (from literature)	1970-2005	GRP (PKR, 1999-2000 prices)
Pakistan	4 provinces	Pakistan Bureau of Statistics - Household Integrated Economic Survey	2005-2013, 2016, 2019	Household income (PKR, current prices)
Panama	10 provinces	Panama National Institute of Statistics	1996-2010	GRP (PAB, 1996 prices)
Panama	10 provinces	Panama National Institute of Statistics	2011-2020	GRP (PAB, current prices)
Paraguay	17 departments + 1 capital	National Institute of Statistics	2001-2020	Average monthly income of employed citizens (PYG, 2020 prices)
Peru	24 regions	Peru National Institute of Statistics	2016-2020	GRP (PEN, current prices)
Peru	25 regions	Peru National Institute of Statistics	2007-2014	GRP (PEN, available in both current and 2007 prices)
Peru	25 regions	Peru National Institute of Statistics	2001-2011	& GRP (PEN, 1994 prices)
Peru	25 regions	Lira 2003 (from literature)	1970-1995	GRP (PEN, 1979 prices)
Philippines	19 regions	Philppines Statistics Authority	1975-2001	GRP (PHP, current prices)
Philippines	18 regions	Philippines Institutue for Development Studies	2002-2009	GRP (PHP, current prices)
Philippines	18 regions	Philippines Institutue for Development Studies	2009-2015	GRP (PHP, current prices)
Philippines	17 regions	Philippines Statistics Authority	2015-2020	GRP (PHP, current prices)
Poland	16 provinces	Central Statistical Office of Poland	1995-2014	GVA (PLN, current prices)
Poland	16 provinces	Eurostat	2015-2019	GRP (EUR, current prices) \\
Portugal	25 regions (including overseas)	Statistics Portugal	2000-2015	GVA (EUR, current prices)
Portugal	25 regions (including overseas)	Eurostat, Statistics Portugal	2016-2019	GRP (EUR, current prices)
Romania	42 counties	National institute of Statistics Romania	1995-1999	GRP (RON, basic prices)
Romania	42 counties	Eurostat	2000-2014	GVA (RON, basic prices)
Romania	42 counties	Eurostat	2015-2018	GRP (EUR, current prices)
Russia	83 federal subjects	Ponomarenko 2000 (from literature)	1994-1996	GRP per capita (RUB, current prices)
Russia	83 federal subjects	Federal State Statistics Service of the Russian Federation	1998-2014	GVA (RUB, current prices)
Russia	83 federal subjects	Federal State Statistics Service of the Russian Federation	2015-2019	GRP (RUB, current prices)
Serbia	25 districts	Eurostat	2012-2018	GRP (EUR, current prices)
Slovakia	8 regions	Statistical Office of the Slovak Republic	2010-2015	GVA (EUR, current prices)
Slovakia	8 regions	Eurostat	2015-2019	GRP (EUR, current prices)
Slovenia	12 regions	Statistics Office of the Republic of Slovenia	2000-2014	GVA (EUR, current prices)
Slovenia	12 regions	Eurostat	2015-2019	GRP (EUR, current prices)
South Africa	9 provinces	Statistics South Africa	1995-2016	GRP (ZAR, current prices)
South Korea	16 provinces	Korean Statistical Information Service	1985-2019	GRP (KRW, current prices)
Spain	17 autonomous communities	Eurostat: Regional Yearbooks	1985, 1989-90, 1992-1994	& GVA (ECU, current prices)
Spain	19 autonomous communities	Instituto Nacional de Estadistica	1995-2003, 1986-1996	GVA (EUR, current prices)
Spain	19 autonomous communities	Eurostat	2000-2019	GRP (EUR, current prices)
Sri Lanka	10 regions	email correspondence with national stat. institute	2013-2020	GRP (LKR, current prices)
Sweden	21 counties	Enflo 2015 (from literature)	1855-2000	GRP (SEK, current prices)
Sweden	21 counties	Statistics Sweden	1993-2000	GRP (SEK, current prices)
Sweden	21 counties	OECD: Regional Statistics	2000-2018	GRP(SEK, current prices)
Switzerland	26 cantons	Swiss Federal Statistics Office	2008-2014	GVA (CHF, current prices)
Switzerland	26 cantons	Swiss Federal Statistics Office	2015-2019	GRP (CHF, current prices)
Tanzania	25 regions	Tanzania National Bureau of Statistics	2013-2019	GRP (TZS, current prices)
Tanzania	30 regions	Tanzania National Bureau of Statistics	2000-2013	GRP per capita (TZS, current prices)
Tanzania	30 regions	The Planning Commission Dar Es Salaam	1980, 1985, 1990, 1994	GRP per capita (TZS, current prices)
Thailand	76 provinces	Office of the National Economic and Social Development Board	1981-2013	GRP (THB, available in both current and 2002 prices)
Thailand	78 provinces	Office of the National Economic and Social Development Board	2013-2019	GRP (TBH, current prices)
Turkey	81 provinces	Karaca 2004 (from literature)	1975-1986	GRP per capita (TRY, 1987 prices)
Turkey	81 provinces	Turkish Statistical Institutue	1987-2003	GRP per capita (TRY, 2009 prices)
Turkey	81 provinces	Eurostat	2004-2019	GRP (EUR, current prices)
UAE	7 emirates	UAE Statistics Institute	2001-2009	GRP per capita (AED, current prices)
UK	4 regions	Office for National Statistics	2012-2017	GRP (GBP, current prices)
UK	4 regions	Office for National Statistics	1997-2011	GVA (GBP, current prices)
UK	4 regions	Office for National Statistics	1968-1970	GRP per capita (GBP, current prices)
UK	4 regions	Eurostat: Regional Yearbooks	1970-1985, 1989-90, 1992-94	GVA (ECU, current prices)
Ukraine	27 regions	Mykhnenko 2009 (from literature)	1990-2007	GRP per capita (UAH, index values, country=100)
Ukraine	27 regions	State Statistics Service of Ukraine	2004-2019	GRP per capita (UAH, current prices)
Uruguay	19 departments	Garcia 2014 (from literature)	1908, 1936, 1955, 1961	GVA (UYU, current prices)
Uruguay	19 departments	Observatorio Territorio Uruguay	2008-2014	GRP (UYU, current prices)
USA	50 states	Bureau of Economic Analysis	2015-2019	GRP (USD, current prices)
USA	50 states	Bureau of Economic Analysis	1963-2014	GRP per capita (USD, current prices)
Uzbekistan	14 Regions	UN Human Development Reports	1995-2005	GRP per capita (USD, PPP)
Uzbekistan	14 Regions	The State Committee of the Republic of Uzbekistan	2000-2020	GRP per capita (UZS, current prices)
Venezuela	23 states	Valecillos 1998 (from literature)	1950-1990	Real GRP (VEF)
Vietnam	64 provinces	Data received from Thang (email correspondence)	1995-2008	GRP (VND, 1994 prices)
Vietnam	63 provinces	General Statistics Office, Vietnam	2010-2018	GRP (VND, current prices)
